# Supplementary material for: Persimmon Proanthocyanidins with Different Degrees of Polymerization Possess Distinct Activities in Models of High Fat Diet Induced Obesity
Source: Nutrients. 2022 Sep 9;14(18):3718. doi: 10.3390/nu14183718 (PMC9505881; doi:10.3390/nu14183718)
Supplement: Supplementary file 1 [file nutrients-14-03718-s001.zip]

Archive with 1 entries (1 files):
- nutrients-1861413-supplementary.pdf
